# Supplementary material for: Structure and function of an Arabidopsis thaliana sulfate transporter
Source: Nat Commun. 2021 Jul 22;12:4455. doi: 10.1038/s41467-021-24778-2 (PMC8298490; doi:10.1038/s41467-021-24778-2)
Supplement: Supplementary file 3 — Source data file [file 41467_2021_24778_MOESM3_ESM.xlsx]

## Sheet: Fig1b
w/o AtSULTR4;1									w AtSULTR4;1
Time (min)	0.5	1	2	5	10	20			Time (min)	0.5	1	2	5	10	20
SO4 uptake (pmol/mg protein)	142.753	110.034	132.732	124.587	134.483	119.706			SO4 uptake (pmol/mg protein)	836.562	1126.8	1409.5	2313.85	2613.13	2872.23
s.e.m.	19.8575	15.4614	12.0886	17.9803	16.8745	24.7997			s.e.m.	41.0399	39.4478	37.7115	36.6767	91.2511	53.0887
Repeats	160.241	183.016	101.676	185.456	174.882	179.762			Repeats	914.393	1218.69	1272.92	2413.27	2648.27	3056.51
	130.145	83.7807	113.063	130.958	146.413	176.509				781.829	968.624	1524.49	2312.34	2249.08	2860.68
	156.174	101.676	135.839	132.585	134.212	160.241				813.463	1193.08	1431.09	2215.93	2942.03	2699.49
	107.369	89.4487	156.127	47.9909	178.949	100.862				671.381	1199.12	1401.56	2217.79	2672.33	2961.71
	81.3405	85.2621	177.876	128.518	78.0869	53.6847				921.816	1112.8	1341.97	2302.55	2547.45	2893.11
	221.246	117.018	111.811	122.011	94.355	47.1775				916.488	1068.47	1484.98	2421.21	2619.6	2761.87

## Sheet: Fig1c
pHin/pHout	7.5/5.0	7.5/5.5	7.5/6.0	7.5/6.5	7.5/7.0	7.5/7.5	5.5/5.5
SO4 uptake (pmol/mg protein)	3318.93	2550.86	1280.45	500.129	265.129	177.757	336.834
s.e.m.	164.87	149.741	110.384	55.3027	45.7646	49.5318	69.7871
Repeats	3708.79	2472.02	1343.72	343.462	379.616	109.968	581.476
	3690.71	2581.99	768.271	476.027	274.167	219.936	394.68
	3235.78	2450.93	1295.52	430.834	409.744	408.238	283.206
	3070.07	2000.52	1533.53	677.886	231.988	117.5	225.962
	2889.3	2666.35	1274.43	418.783	150.641	108.462	198.847
		3133.34	1467.25	653.783	144.616	102.436
p-values compared to 7.5/7.5	<0.0001	<0.0001	<0.0001

## Sheet: Fig1d
pHin/pHout	7.0/5.0	7.5/5.5	8.0/6.0	8.5/6.5
SO4 uptake (pmol/mg protein)	2740.92	2550.86	2330.67	1127.3
s.e.m.	172.689	149.741	159.809	31.929
Repeats	3124.3	2472.02	1961.35	1134.33
	2509.68	2581.99	2309.33	1155.42
	2223.47	2450.93	2467.51	1223.21
	2560.9	2000.52	1813.72	994.233
	3363.82	2666.35	2868.21	1090.64
	2663.34	3133.34	2563.92	1165.96

## Sheet: Fig1e
K_in/K_out	5/5		5/155
valinomycin	no val	val	no val	val
SO4 uptake (pmol/mg protein)	2550.86	2343.48	3219.48	3049.81
s.e.m.	149.741	114.966	261.13	120.154
Repeats	2472.02	2633.21	3766.03	3106.22
	2581.99	2060.77	2443.4	2669.36
	2450.93	2389.17	3051.99	2714.56
	2000.52	2702.51	3908.07	3405.93
	2666.35	2229.49	2526	3199.11
	3133.34	2045.71	3621.38	3203.69
p-values	0.2977		0.5681

## Sheet: Fig1f
anions	no ion	SO4	Oxa	SCN	Ace	I	Citr	PO4	HCO3
SO4 uptake (pmol/mg protein)	2354.78	170.727	479.542	1035.21	1766.72	1833.45	2296.28	2749.75	3370.15
s.e.m.	68.7233	35.9665	68.4711	106.249	141.261	88.2417	102.284	181.908	100.158
Repeats	2472.02	186.795	346.475	1054.49	1783.59	2139.11	2472.02	2226.48	3416.55
	2581.99	99.4233	548.335	1304.55	2268.66	1641.99	2581.99	2835.07	3428.6
	2450.93	87.372	451.924	943.015	1768.53	1702.25	2450.93	3172.51	3690.71
	2179.78	331.411	786.348	1187.05	1431.09	1777.57	2172.25	2439.63	3127.31
	2197.86	144.616	382.629	686.925	1581.73	1906.33	1907.12	3075.05	3187.57
	2246.06	174.744	361.539				2193.34
p-values compared to no ion			<0.0001	<0.0001

## Sheet: Fig3e
mutants	WT	Q112A	Y116A	S392A	R393A	E347A	E347Q
SO4 uptake (pmol/mg protein)	2354.78	192.99	112.101	297.627	213.173	469.906	991.129
s.e.m.	68.7233	10.5421	35.1448	54.6934	107.438	95.4581	37.3603
Repeats	2472.02	180.77	132.564	337.437	198.847	494.104	915.899
	2581.99	189.808	105.449	253.077	126.539	479.039	937.811
	2450.93	195.834	57.2437	250.065	390.161	310.321	887.414
	2179.78	189.317	150.315	372.594	221.232	498.809	1060.52
	2197.86	209.223	114.932	274.961	129.085	567.258	1025.46
	2246.06						896.179

## Sheet: Fig3f
	WT		E347Q
pHin/pHout	7.5/5.5	5.5/5.5	7.5/5.5	5.5/5.5
SO4 uptake (pmol/mg protein)	2354.78	336.834	953.879	785.891
s.e.m.	68.7233	69.7871	29.4064	37.0715
Repeats	2472.02	394.68	915.899	744.99
	2581.99	581.476	937.811	828.254
	2450.93	283.206	887.414	953.149
	2179.78	198.847	1060.52	718.696
	2197.86	225.962	1025.46	727.461
	2246.06		896.179	742.799
p-values	<0.0001		0.0053

## Sheet: Fig4e
	WT	K353E	R360D	E362K	D547R	R550E	D557R	K558E	ΔSTAS
SO4 uptake (pmol/mg protein)	2354.78	750.194	2016.59	2211.41	1644	1322.13	2453.95	1865.81	1497.37
s.e.m.	68.7233	76.3976	170.479	61.2855	76.8468	106.278	127.862	117.598	119.265
Repeats	2472.02	662.822	2309.33	2273.68	1631.45	1266.89	2651.66	1906.76	1262.37
	2581.99	783.335	1718.82	2209.41	1726.35	1254.84	2214.43	1707.19	1579.47
	2450.93	804.425	2020.1	2151.16	1574.2	1444.65	2495.75	1876.81	1650.28
	2179.78	817.41	1758.47	2255.75	1603.26	1126.56	2234.24	2095.79	1553.87
	2197.86	679.889	2517.18	2527.02	1937.8	1593.57	2673.66	2000.41	1463.48
	2246.06		1774.11	1851.48		1487.44		1501.24	1497.37
p-values compared to WT		<0.0001			<0.0001	<0.0001		0.001	<0.0001

## Sheet: Primers
Primer name	Sequence
Q112A_F:	GTATCATGCTGGTGCCCgctGCTATGTCTTACGCTAAG
Q112A_R:	CTTAGCGTAAGACATAGCagcGGGCACCAGCATGATAC
Y116A_F:	GCCCCAGGCTATGTCTgcCGCTAAGCTGGCTGGCC
Y116A_R:	GGCCAGCCAGCTTAGCGgcAGACATAGCCTGGGGC
S392A_F:	CGCTACCGGTTCCTTCgCCCGCTCCGCTGTGAACAAC
S392A_R:	GTTGTTCACAGCGGAGCGGGcGAAGGAACCGGTAGCG
R393A_F:	CTACCGGTTCCTTCTCCgcCTCCGCTGTGAACAACGAG
R393A_R:	CTCGTTGTTCACAGCGGAGgcGGAGAAGGAACCGGTAG
E347A_F:	CGGTGTCGCTATCCTGGctTCCGTGGGAATCGCC
E347A_R:	GGCGATTCCCACGGAagCCAGGATAGCGACACCG
E347Q_F:	CCGGTGTCGCTATCCTGcAgTCCGTGGGAATCGCCAAG
E347Q_R:	CTTGGCGATTCCCACGGAcTgCAGGATAGCGACACCGG
K353E_F:	GAATCCGTGGGAATCGCCgAGGCTCTGGCTGCTAAGAAC
K353E_R:	GTTCTTAGCAGCCAGAGCCTcGGCGATTCCCACGGATTC
R360D_F:	GCTCTGGCTGCTAAGAACgaTTACGAGCTGGACTCCAAC
R360D_R:	GTTGGAGTCCAGCTCGTAAtcGTTCTTAGCAGCCAGAGC
E362K_F:	GCTAAGAACCGTTACaAgCTGGACTCCAACTCC
E362K_R:	GGAGTTGGAGTCCAGcTtGTAACGGTTCTTAGC
D547R_F:	GAACATCTCCTACATCAAGcgCCGTCTGCGCGAGTACG
D547R_R:	CGTACTCGCGCAGACGGcgCTTGATGTAGGAGATGTTC
R550E_F:	CATCAAGGACCGTCTGgaaGAGTACGAGGTGGCCG
R550E_R:	CGGCCACCTCGTACTCttcCAGACGGTCCTTGATG
D557R_F:	GAGTACGAGGTGGCCGTGcgTAAGTACACCAACCGTGGC
D557R_R:	GCCACGGTTGGTGTACTTAcgCACGGCCACCTCGTACTC
K558E_F:	GAGGTGGCCGTGGATgAGTACACCAACCGTGGC
K558E_R:	GCCACGGTTGGTGTACTcATCCACGGCCACCTC
STAS_F	TTCGTCATCCACGAGTCTGCTAACGAAAACCTGTATTTTCAG
STAS_R	CGCTCCCTGAAAATACAGGTTTTCGTTAGCAGACTCGTGGAT
